# Supplementary material for: Histological Comparison of Collagenated Cancellous Equine Bone Blocks Used as Inlay or Onlay for Lateral Bone Augmentation in Rabbits
Source: Materials (Basel). 2023 Oct 18;16(20):6742. doi: 10.3390/ma16206742 (PMC10608602; doi:10.3390/ma16206742)
Supplement: Supplementary file 1 [file materials-16-06742-s001.zip]

Archive with 1 entries (1 files):
- materials-2629876-supplementary.pdf
